# Supplementary material for: Vesical imaging reporting and data system (VI-RADS) could predict the survival of bladder-cancer patients who received radical cystectomy
Source: Sci Rep. 2023 Dec 6;13:21502. doi: 10.1038/s41598-023-48840-9 (PMC10700510; doi:10.1038/s41598-023-48840-9)
Supplement: Supplementary file 2 — Supplementary Information 2. [file 41598_2023_48840_MOESM2_ESM.xlsx]

## Sheet: Sheet1
Table S1 VI-RADS scores from two readers
Patients number	Reader 1	Reader 2	Final
1	2	2	2
2	2	2	2
3	2	2	2
4	2	2	2
5	2	2	2
6	2	2	2
7	3	3	3
8	2	2	2
9	2	2	2
10	4	4	4
11	3	4	4
12	4	4	4
13	5	4	4
14	4	4	4
15	4	4	4
16	4	4	4
17	3	5	3
18	5	5	5
19	5	5	5
20	2	2	2
21	4	5	4
22	5	5	5
23	5	5	5
24	1	1	1
25	3	3	3
26	2	2	2
27	2	2	2
28	2	2	2
29	2	1	2
30	3	3	3
31	4	4	4
32	4	4	4
33	5	5	5
34	5	5	5
35	5	5	5
36	5	5	5
37	1	1	1
38	2	2	2
39	3	3	3
40	2	2	2
41	4	4	4
42	2	2	2
43	4	4	4
44	5	5	5
45	5	5	5
46	2	2	2
47	4	4	4
48	5	5	5
49	2	2	2
50	2	3	2
51	4	4	4
52	3	3	3
53	4	4	4
54	4	5	5
55	4	4	4
56	4	4	4
57	4	4	4
58	2	2	2
59	2	2	2
60	5	5	5
61	4	4	4
62	4	4	4
63	4	4	4
64	3	2	2
65	4	4	4
66	5	5	5
67	5	5	5
68	2	2	2
69	3	3	3
70	4	4	4
71	4	4	4
72	4	3	4
73	4	4	4
74	5	5	5
75	3	3	3
76	3	3	3
77	4	4	4
78	4	4	4
79	4	4	4
80	4	4	4
81	2	2	2
82	4	3	3
83	3	3	3
84	4	4	4
85	4	4	4
86	2	2	2
87	2	2	2
88	4	4	4
89	5	5	5
90	3	4	4
91	3	3	3
92	5	5	5
93	3	3	3
94	3	3	3
95	3	3	3
96	4	4	4
97	2	3	2
98	2	2	2
99	4	4	4
100	3	3	3
101	2	2	2
102	2	2	2
103	2	2	2
104	5	5	5
105	5	5	5
106	3	3	3
107	3	3	3
108	4	4	4
109	2	1	2
110	4	4	4
111	5	5	5
112	2	2	2
113	2	2	2
114	2	2	2
115	2	2	2
116	2	2	2
117	4	4	4
118	4	4	4
119	5	5	5
120	4	4	4
121	3	3	3
122	2	2	2
123	4	4	4
124	4	3	3
125	5	5	5
126	4	4	4
127	2	2	2
128	2	2	2
129	3	3	3
130	2	2	2
131	4	4	4
132	3	3	3
133	5	5	5
134	3	3	3
135	2	2	2
136	4	4	4
137	4	4	4
138	1	1	1
139	3	3	3
140	4	4	4
141	4	4	4
142	2	2	2
143	3	3	3
144	2	2	2
145	2	2	2
146	4	4	4
147	5	5	5
148	3	3	3
149	2	2	2
150	3	3	3
151	2	2	2
152	2	2	2
153	4	4	4
154	4	4	4
155	4	4	4
156	5	5	5
157	4	4	4
158	5	5	5
159	3	3	3
160	4	4	4
161	2	2	2
162	3	4	4
163	4	4	4
164	4	4	4
165	2	2	2
166	2	2	2
167	4	4	4
168	3	3	3
169	2	2	2
170	2	2	2
171	3	3	3
172	2	2	2
173	4	4	4
174	5	5	5
175	4	4	4
176	4	4	4
177	3	3	3
178	3	3	3
179	5	5	5
180	4	4	4
181	2	2	2
182	2	2	2
183	4	4	4
184	5	4	4
185	2	2	2
186	4	4	4
187	2	2	2
188	2	2	2
189	5	5	5
190	2	2	2
191	2	2	2
192	2	2	2
193	3	3	3
194	3	3	3
195	5	5	5
196	4	4	4
197	5	5	5
198	4	4	4
199	4	4	4
200	3	3	3
201	5	5	5
202	4	4	4
203	1	1	1
204	5	5	5
205	2	2	2
206	5	5	5
207	3	3	3
208	5	5	5
209	2	2	2
210	5	5	5
211	3	3	3
212	2	2	2
213	3	3	3
214	3	3	3
215	3	2	2
216	5	5	5
217	3	3	3
218	2	2	2
219	2	2	2
